# Supplementary material for: Effects of Repeated Cisplatin and Monosodium Glutamate on Visceral Sensitivity in Rats
Source: Cells. 2024 Dec 30;14(1):26. doi: 10.3390/cells14010026 (PMC11719532; doi:10.3390/cells14010026)
Supplement: Supplementary file 1 [file cells-14-00026-s001.zip]

Archive with 1 entries (1 files):
- cells-3245446-supplementary.pdf
